# Supplementary material for: Non-invasive plasma glycomic and metabolic biomarkers of post-treatment control of HIV
Source: Nat Commun. 2021 Jun 29;12:3922. doi: 10.1038/s41467-021-24077-w (PMC8241829; doi:10.1038/s41467-021-24077-w)
Supplement: Supplementary file 4 — Source Data [file 41467_2021_24077_MOESM4_ESM.xlsx]

## Sheet: Figure1a
Metabolite	HazardRatio	HR_low	HR_up	P value
Pyruvic acid	6.79276	2.06343	22.3616	0.00162418
L-Lactic acid	6.09559	1.59908	23.236	0.00810809
Taurine	4.3786	1.56077	12.2838	0.00501889
Glycerol 3-phosphate	3.74699	1.56136	8.99209	0.00310092
Indole-3-lactic acid	3.16066	1.31735	7.58322	0.00995927
Imidazolelactic acid	2.58197	1.40251	4.75333	0.00231683
Glycerophospho-N-palmitoyl ethanolamine	2.49332	1.2654	4.91279	0.0082858
Indole-3-pyruvic acid	2.4739	1.17023	5.22989	0.0177137
2-Oxindole	2.20397	1.35759	3.57802	0.00139081
3-Indoxyl sulphate	2.01619	1.18949	3.41745	0.00920131
Nicotinamide	1.94693	1.30331	2.90841	0.00113954
Trimethylamine N-oxide	1.48845	1.12283	1.97313	0.00568406
Glycocholic acid	0.753609	0.624822	0.908941	0.0030917
Taurochenodeoxycholic acid	0.614742	0.450262	0.839306	0.00219386
Glycoursodeoxycholic acid	0.598259	0.447113	0.8005	0.000545022
D-Glucose	0.422758	0.186331	0.959176	0.0394293
Ethylmalonic acid	0.393105	0.186335	0.82932	0.0142337
N-Acetylglutamic acid	0.354757	0.142841	0.881068	0.0255642
Malonic acid	0.322647	0.116948	0.89015	0.0289107
1,5-Anhydro-D-glucitol	0.283995	0.0869398	0.927687	0.0371378
Kojic acid	0.205723	0.0729073	0.58049	0.00281194
D-Ribono-1,4-lactone	0.202083	0.0535923	0.762003	0.0182094
Gamma-Aminobutyric acid	0.190179	0.0604022	0.598788	0.00456326
Alpha-Ketoglutaric acid	0.181204	0.0524347	0.626205	0.00693847
L-Glutamic acid	0.157371	0.0446208	0.555025	0.00403421

## Sheet: Figure 1b
Trimethylamine N-oxide				Pyruvic acid				Taurochenodeoxycholic acid				Ethylmalonic acid
Days	Low	high		Days	Low	high		Days	Low	high		Days	Low	high
14	1			119	1			28	1			14	1
70	1			35	1			14	1			14	1
28	1			28	1			14	1			21	1
42	1			42	1			14	1			27	1
119	1			14	1			14	1			14	1
28	1			70	1			14	1			14	1
15	1			28	1			14	1			28	1
28	1			14	1			14	1			28	1
28	1			21	1			28	1			14	1
35	1			15	1			28	1			28	1
14	1			27	1			28	1			14	1
42	1			42	1			27	1			14	1
27		1		14		1		21		1		28		1
28		1		28		1		14		1		28		1
35		1		28		1		21		1		14		1
14		1		21		1		28		1		119		1
28		1		14		1		15		1		35		1
14		1		28		1		42		1		42		1
14		1		35		1		35		1		70		1
14		1		14		1		35		1		21		1
21		1		14		1		70		1		28		1
21		1		28		1		42		1		42		1
14		1		14		1		28		1		35		1
14		1		14		1		119		1		15		1

## Sheet: Figure1c-d
Metabolite	HazardRatio	HR_low	HR_up	P value
Pyruvic acid	6.79276	2.06343	22.3616	0.00162418
L-Lactic acid	6.09559	1.59908	23.236	0.00810809
Taurine	4.3786	1.56077	12.2838	0.00501889
Glycerol 3-phosphate	3.74699	1.56136	8.99209	0.00310092
Indole-3-lactic acid	3.16066	1.31735	7.58322	0.00995927
Imidazolelactic acid	2.58197	1.40251	4.75333	0.00231683
Glycerophospho-N-palmitoyl ethanolamine	2.49332	1.2654	4.91279	0.0082858
Indole-3-pyruvic acid	2.4739	1.17023	5.22989	0.0177137
2-Oxindole	2.20397	1.35759	3.57802	0.00139081
3-Indoxyl sulphate	2.01619	1.18949	3.41745	0.00920131
Nicotinamide	1.94693	1.30331	2.90841	0.00113954
Trimethylamine N-oxide	1.48845	1.12283	1.97313	0.00568406
Glycocholic acid	0.753609	0.624822	0.908941	0.0030917
Taurochenodeoxycholic acid	0.614742	0.450262	0.839306	0.00219386
Glycoursodeoxycholic acid	0.598259	0.447113	0.8005	0.000545022
D-Glucose	0.422758	0.186331	0.959176	0.0394293
Ethylmalonic acid	0.393105	0.186335	0.82932	0.0142337
N-Acetylglutamic acid	0.354757	0.142841	0.881068	0.0255642
Malonic acid	0.322647	0.116948	0.89015	0.0289107
1,5-Anhydro-D-glucitol	0.283995	0.0869398	0.927687	0.0371378
Kojic acid	0.205723	0.0729073	0.58049	0.00281194
D-Ribono-1,4-lactone	0.202083	0.0535923	0.762003	0.0182094
Gamma-Aminobutyric acid	0.190179	0.0604022	0.598788	0.00456326
Alpha-Ketoglutaric acid	0.181204	0.0524347	0.626205	0.00693847
L-Glutamic acid	0.157371	0.0446208	0.555025	0.00403421

## Sheet: Figure 2b
Viability
Vehicle Control	Glutamic acid	Vehicle Control + PMA/I	L-Glutamic Acid + PMA/I	Vehicle Control + aCD3aCD28	L-Glutamic Acid + aCD3aCD28
87	82.6	65.3	74.2	73.2	74.9
84.5	84.6	72.1	76	72	74.4
86.4	81.9	65.5	75.1	71.5	75.6
Reactivation
Vehicle Control	Glutamic acid	Vehicle Control + PMA/I	L-Glutamic Acid + PMA/I	Vehicle Control + aCD3aCD28	L-Glutamic Acid + aCD3aCD28
0	-446	3304	111	3038	1268
0	-188	3406	153	3057	1172
0	-558	3597	56	3147	1136

## Sheet: Figure 2c
Viability
Vehicle Control	Glutamic acid	Vehicle Control + PMA/I	L-Glutamic Acid + PMA/I	Vehicle Control + aCD3aCD28	L-Glutamic Acid + aCD3aCD28
84	69.3	46.3	52.5	84.2	71.9
82.2	70.6	46.2	56.3	83.6	73
82	77.1	43.6	53.2	81.2	69.2
Reactivation
Vehicle Control	Glutamic acid	Vehicle Control + PMA/I	L-Glutamic Acid + PMA/I	Vehicle Control + aCD3aCD28	L-Glutamic Acid + aCD3aCD28
0	264	34039	22386	3921	2494
0	909	34788	21443	5830	1326
0	64	35831	20581	6523	1207

## Sheet: Figure 2e
Viability
Vehicle Control	LPS+IFNg+Vehicle control	LPS+IFNg+L-glutamic acid
80.2	70	67.2
77.7	69	72
75.3	71.1	72.1
IL-6
Vehicle Control	LPS+IFNg+Vehicle control	LPS+IFNg+L-glutamic acid
0	1315.32	249.257
0	1761.49	229.951
0	2822.41	299.108
TNFa
Vehicle Control	LPS+IFNg+Vehicle control	LPS+IFNg+L-glutamic acid
0	15104.4	1491.74
0	18084.4	1794.93
0	22766.1	1643.9
IL-10
Vehicle Control	LPS+IFNg+Vehicle control	LPS+IFNg+L-glutamic acid
0.076824	8.64479	24.3531
0.061062	6.08294	21.9564
0	8.44451	37.155

## Sheet: Figure 2f
Viability
Control	LPS+IFNg	LPS+IFNg+pyruvate
95.7	88.6	91.7
96.4	90.1	87.7
96.7	89.9	90.7
IL-6
Control	LPS+IFNg	LPS+IFNg+pyruvate
0	1611.53	6614.54
0	1196.49	5039.81
0	2864.79	3344.39
TNFa
Control	LPS+IFNg	LPS+IFNg+pyruvate
0	22973.1	34648.9
0	20802.7	33775.8
0	30568.5	32592.4
IL-10
Control	LPS+IFNg	LPS+IFNg+pyruvate
0	2.7913	6.50165
0	2.8046	7.49684
0	10.3893	5.52839

## Sheet: Figure_3
Top panel
Variable	Data Group	HazardRatio	HR 95% LCL	HR 95% HCL	P value
A3G3S3	All	3.00562	1.54526	5.8461	0.00118668
Pyruvic acid	PTC	2.64064	1.23621	5.6406	0.0121567
ConA	All	2.4791	1.24969	4.91796	0.0093844
MPA	All	2.27145	1.46544	3.52076	0.000243473
ACA	All	2.23701	1.2615	3.96689	0.00587335
ACG	All	0.541454	0.370728	0.790803	0.00150148
RCA120	All	0.508153	0.320411	0.805899	0.00401374
AAL	All	0.394102	0.245682	0.632185	0.00011252
DSA	All	0.304595	0.137691	0.673814	0.00334026
L-Glutamic acid	All	0.253221	0.0979661	0.654521	0.00458612
G2	All	0.223384	0.0508447	0.981428	0.047168
UDA	All	0.181659	0.069371	0.475702	0.000515396
STL	All	0.165226	0.0514527	0.530575	0.00248851
Bottom panel
Variable	Data Group	HazardRatio	HR 95% LCL	HR 95% HCL	P value
A3G3S3	All	3.68379	1.79765	7.54895	0.000367902
ConA	All	3.64952	1.77156	7.51823	0.000446804
MPA	All	2.71441	1.78013	4.13903	3.5e-06
ACA	All	2.07194	1.09986	3.90314	0.0241616
ABA	All	2.06193	1.11414	3.816	0.0212177
a-ketoglutaric acid	All	0.539691	0.365916	0.795992	0.00186594
LCA	All	0.518905	0.280117	0.961249	0.037014
ACG	All	0.518467	0.356519	0.75398	0.000586233
DSA	All	0.31766	0.138172	0.730306	0.00693561
AAL	All	0.285423	0.169419	0.480855	2.46186e-06
L-Glutamic acid	All	0.236862	0.0829941	0.675996	0.00710721
G2	All	0.151963	0.0333992	0.691414	0.0147962
UDA	All	0.134523	0.0509866	0.354927	5.06531e-05
STL	All	0.115283	0.0330279	0.402393	0.000705875

## Sheet: Figure 4
A3G3S3				PSA				AAL				UDA				ACA				MPA				Alpha-Ketoglutaric acid
Days	Low	high		Days	Low	high		Days	Low	high		Days	Low	high		Days	Low	high		Days	Low	high		Days	Low	high
210	1			14	1			15	1			8	1				1			266	1				1
414	1			8	1			14	1			14	1			334	1			261	1			22	1
42	1			15	1			334	1			15	1			111	1			56	1			111	1
111	1			29	1			32	1			20	1			56	1			111	1			14	1
49	1			32	1			8	1			29	1			14	1			111	1			55	1
	1			111	1			60	1			331	1			62	1				1			15	1
261	1			22	1			27	1			62	1			92	1			42	1			8	1
670	1			56	1			37	1			55	1				1			62	1			14	1
92	1			27	1			20	1			20	1			27	1				1			56	1
27	1			62	1			22	1			20	1			15	1			497	1			27	1
334	1			27	1			20	1			27	1			727	1			70	1				1
	1			60	1			27	1			111	1			41	1				1			20	1
49	1			277	1			22	1			18	1			29	1			27	1			27	1
21	1			334	1			7	1			60	1			42	1			55	1			18	1
22	1			37	1			28	1			34	1			37	1			414	1			6	1
111	1			20	1			20	1			266	1			32	1			49	1			42	1
26	1			22	1			14	1			56	1			266	1			92	1			28	1
447	1			92	1			13	1			32	1			12	1			7	1				1
266	1			41	1			56	1			14	1			670	1				1			12	1
	1			34	1			21	1			27	1			55	1			27	1			13	1
41	1			331	1			27	1			27	1			20	1			20	1			20	1
	1				1			47	1			210	1			6	1			56	1			21	1
8	1				1			62	1			22	1			41	1			727	1			37	1
13	1			14	1			21	1			7	1			55	1			22	1			331	1
20	1			49	1			29	1			38	1			55	1			41	1			25	1
55	1			55	1			111	1			92	1			447	1			21	1			45	1
	1			18	1			14	1			54	1			26	1			277	1			7	1
27	1			45	1			27	1			25	1			261	1			12	1			56	1
70	1			13	1			331	1			41	1			56	1			34	1			41	1
45	1			20	1			277	1				1				1			670	1			45	1
27	1			27	1				1			12	1			277	1			15	1			38	1
56	1			55	1			35	1			6	1			54	1			18	1			20	1
28	1			21	1				1			22	1				1			27	1			727	1
277	1			14	1			92	1			42	1				1			60	1			27	1
35	1			12	1			55	1			22	1			18	1			13	1			21	1
27		1		38	1			55	1			18	1			414	1			14	1			18	1
56		1		25	1			42	1			28	1			210	1			42	1			54	1
34		1		22		1		38		1		45		1		27		1		6		1		29		1
25		1		56		1		56		1		55		1		45		1		32		1		22		1
14		1		45		1		34		1		47		1		14		1		41		1		261		1
60		1		21		1		12		1		27		1		111		1		334		1		414		1
15		1		27		1		25		1		27		1		331		1		25		1		27		1
		1		26		1				1		497		1		7		1		45		1		14		1
32		1		727		1		18		1		42		1		34		1		55		1		26		1
7		1		35		1		111		1		70		1		21		1		18		1		22		1
497		1		28		1		45		1		21		1		13		1		38		1		47		1
14		1		111		1		45		1		13		1		20		1		14		1				1
18		1		7		1		70		1		670		1		38		1		45		1		32		1
13		1		41		1		56		1		727		1		25		1		55		1		27		1
42		1		266		1		22		1		334		1		27		1		210		1		266		1
62		1		42		1		18		1		111		1		27		1		26		1		447		1
22		1		49		1		42		1		13		1		42		1		29		1		18		1
18		1				1		13		1		55		1		22		1		21		1		49		1
18		1				1		54		1				1		49		1		27		1		334		1
727		1		55		1		55		1		26		1		47		1		331		1		13		1
38		1		414		1		27		1		56		1		60		1		13		1		111		1
29		1		670		1		41		1		35		1		45		1		447		1				1
12		1		54		1		266		1				1				1				1		41		1
6		1		13		1		414		1		37		1		21		1				1		56		1
55		1		42		1		6		1		45		1		56		1		35		1				1
37		1		70		1		447		1		21		1		70		1		22		1		277		1
331		1		47		1		670		1				1		35		1		37		1		62		1
45		1		18		1				1		18		1		22		1		49		1		70		1
56		1		210		1		49		1				1		18		1		47		1		670		1
20		1		27		1				1		14		1		13		1		20		1		92		1
47		1				1		26		1		49		1		22		1		14		1		49		1
41		1				1				1		277		1		14		1		56		1		210		1
21		1		20		1		18		1		56		1		20		1		22		1		60		1
55		1		56		1		497		1		41		1		27		1		28		1		34		1
27		1		497		1		49		1		414		1		49		1		54		1		497		1
22		1		6		1		41		1		49		1		497		1		27		1		55		1
14		1		18		1		210		1		447		1		18		1		20		1		42		1
20		1		447		1		727		1				1		28		1		18		1		35		1
54		1		261		1		261		1		261		1		8		1		8		1		55		1

## Sheet: Figure 5a
	Total HIV DNA		Cell-associated HIV RNA		intact HIV DNA		defective HIV DNA		Hypermutated HIV DNA
	rho	P value	rho	P value	rho	P value	rho	P value	rho	P value
L-Glutamic acid	-0.118768	0.517359	-0.282661	0.123382	-0.502	0.0286558	-0.512	0.0249308	-0.379114	0.109431
AAL	-0.464	0.00753551	-0.424	0.0173805	0.10068	0.681727	-0.329825	0.167887	-0.272927	0.258255
LCA	-0.357	0.0448537	-0.495	0.00462363	0.130083	0.595566	-0.191228	0.432903	-0.089513	0.715543
UDA	-0.5	0.0035368	-0.127029	0.495891	-0.0922566	0.707185	-0.033348	0.892194	0.0798946	0.745082
STL	-0.356	0.0456414	-0.166146	0.371709	-0.125628	0.608329	-0.121053	0.621549	-0.0438789	0.858437
ABA	0.146628	0.423252	0.0379032	0.839576	0.0748421	0.76074	0.454386	0.0506517	0.289601	0.229122
MPA	0.110001	0.548956	0.082888	0.657549	0.135042	0.58149	0.482	0.0367288	0.441176	0.0586483
Pyruvic acid	.408*	0.0204483	0.227016	0.219393	0.196015	0.421252	0.045614	0.852896	0.033348	0.892194

[truncated: 13 more sheets: Figure 5b, Figure 5c, Figure 5d, Figure 5e, Figure 5f, Figure 6, Figure 7b, Supplementary Figure 1, Supplementary Figure 3, Supplementary Figure 4a, Supplementary Figure 4b, Supplementary Figure 7a-e, Supplementary Figure 7f]
